# Supplementary material for: Synthesis and fungicidal activity of pyrazole derivatives containing 1,2,3,4-tetrahydroquinoline
Source: Chem Cent J. 2016 Jul 4;10:40. doi: 10.1186/s13065-016-0186-8 (PMC4932680; doi:10.1186/s13065-016-0186-8)
Supplement: Supplementary file 3 — 10.1186/s13065-016-0186-8 Structural information (CIF) for Compound 10g. [file 13065_2016_186_MOESM3_ESM.cif]

data_exp_3499
_audit_creation_date              2014-05-10
_audit_creation_method
;
  Olex2 1.2
  (compiled Apr 23 2013 17:54:37, GUI svn.r4466)
;
_publ_contact_author_address      ?
_publ_contact_author_email        ?
_publ_contact_author_name         ''
_publ_contact_author_phone        ?
_chemical_name_common             ?
_chemical_name_systematic
;
 ?
;
_chemical_formula_moiety          'C20 H19 N3 O'
_chemical_formula_sum             'C20 H19 N3 O'
_chemical_formula_weight          317.38
_chemical_absolute_configuration  ?
_chemical_melting_point           ?
_chemical_oxdiff_formula          'C19 H1 N3 O1'
loop_
  _atom_type_symbol
  _atom_type_description
  _atom_type_scat_dispersion_real
  _atom_type_scat_dispersion_imag
  _atom_type_scat_source
 'C' 'C' 0.0033 0.0016 'International Tables Vol C Tables 4.2.6.8 and 6.1.1.4'
 'H' 'H' 0.0000 0.0000 'International Tables Vol C Tables 4.2.6.8 and 6.1.1.4'
 'N' 'N' 0.0061 0.0033 'International Tables Vol C Tables 4.2.6.8 and 6.1.1.4'
 'O' 'O' 0.0106 0.0060 'International Tables Vol C Tables 4.2.6.8 and 6.1.1.4'

_space_group_crystal_system       'orthorhombic'
_space_group_IT_number            19
_space_group_name_H-M_alt         'P 21 21 21'
_space_group_name_Hall            'P 2ac 2ab'
loop_
  _space_group_symop_operation_xyz
 'x, y, z'
 '-x+1/2, -y, z+1/2'
 'x+1/2, -y+1/2, -z'
 '-x, y+1/2, -z+1/2'

_cell_length_a                    8.3512(9)
_cell_length_b                    12.5600(13)
_cell_length_c                    15.3638(16)
_cell_angle_alpha                 90
_cell_angle_beta                  90
_cell_angle_gamma                 90
_cell_volume                      1611.5(3)
_cell_formula_units_Z             4
_cell_measurement_reflns_used     2496
_cell_measurement_temperature     180.01(10)
_cell_measurement_theta_max       28.2800
_cell_measurement_theta_min       3.5770
_exptl_absorpt_coefficient_mu     0.083
_exptl_absorpt_correction_T_max   1.00000
_exptl_absorpt_correction_T_min   0.76878
_exptl_absorpt_correction_type    multi-scan
_exptl_absorpt_process_details
;
CrysAlisPro, Agilent Technologies,
Version 1.171.36.32 (release 02-08-2013 CrysAlis171 .NET)
(compiled Aug  2 2013,16:46:58)
Empirical absorption correction using spherical harmonics,
 implemented in SCALE3 ABSPACK scaling algorithm.
;
_exptl_crystal_colour             ''
_exptl_crystal_density_diffrn     1.308
_exptl_crystal_density_meas       ?
_exptl_crystal_density_method     ?
_exptl_crystal_description        ''
_exptl_crystal_F_000              672
_exptl_crystal_size_max           0.2
_exptl_crystal_size_mid           0.1
_exptl_crystal_size_min           0.1
_exptl_special_details
;
 ?
;
_exptl_transmission_factor_max    ?
_exptl_transmission_factor_min    ?
_diffrn_reflns_av_R_equivalents   0.0292
_diffrn_reflns_av_unetI/netI      0.0461
_diffrn_reflns_Laue_measured_fraction_full 0.998
_diffrn_reflns_Laue_measured_fraction_max 0.999
_diffrn_reflns_limit_h_max        10
_diffrn_reflns_limit_h_min        -10
_diffrn_reflns_limit_k_max        15
_diffrn_reflns_limit_k_min        -12
_diffrn_reflns_limit_l_max        16
_diffrn_reflns_limit_l_min        -18
_diffrn_reflns_number             5965
_diffrn_reflns_point_group_measured_fraction_full 0.992
_diffrn_reflns_point_group_measured_fraction_max 0.991
_diffrn_reflns_theta_full         25.242
_diffrn_reflns_theta_max          26.021
_diffrn_reflns_theta_min          2.929
_diffrn_ambient_temperature       180.01(10)
_diffrn_detector_area_resol_mean  10.3914
_diffrn_measured_fraction_theta_full 0.9968
_diffrn_measured_fraction_theta_max 0.8356
_diffrn_measurement_details
;
#__ type_ start__ end____ width___ exp.time_
  1 omega   -4.00   84.00   1.0000    1.0600
omega____ theta____ kappa____ phi______ frames
    -       11.0142   19.0000   90.0000 88

#__ type_ start__ end____ width___ exp.time_
  2 omega  -17.00    8.00   1.0000    1.0600
omega____ theta____ kappa____ phi______ frames
    -      -11.8735  -99.0000 -180.0000 25

#__ type_ start__ end____ width___ exp.time_
  3 omega  -87.00  -42.00   1.0000    1.0600
omega____ theta____ kappa____ phi______ frames
    -      -11.8735  153.0000  168.2964 45
;
_diffrn_measurement_device_type   'SuperNova, Dual, Cu at zero, Atlas'
_diffrn_measurement_method        '\w scans'
_diffrn_orient_matrix_UB_11       0.0271263000
_diffrn_orient_matrix_UB_12       -0.0150611000
_diffrn_orient_matrix_UB_13       0.0420315000
_diffrn_orient_matrix_UB_21       -0.0360110000
_diffrn_orient_matrix_UB_22       -0.0506265000
_diffrn_orient_matrix_UB_23       -0.0052356000
_diffrn_orient_matrix_UB_31       0.0720834000
_diffrn_orient_matrix_UB_32       -0.0197685000
_diffrn_orient_matrix_UB_33       -0.0184034000
_diffrn_radiation_monochromator   mirror
_diffrn_radiation_type            'Mo K\a'
_diffrn_radiation_wavelength      0.7107
_diffrn_source                    'SuperNova (Mo) X-ray Source'
_reflns_Friedel_coverage          0.720
_reflns_Friedel_fraction_full     0.984
_reflns_Friedel_fraction_max      0.981
_reflns_number_gt                 2743
_reflns_number_total              3141
_reflns_odcompleteness_completeness 99.68
_reflns_odcompleteness_iscentric  1
_reflns_odcompleteness_theta      25.97
_reflns_special_details
;
 Reflections were merged by SHELXL according to the crystal
 class for the calculation of statistics and refinement.
 
 _reflns_Friedel_fraction is defined as the number of unique
 Friedel pairs measured divided by the number that would be
 possible theoretically, ignoring centric projections and
 systematic absences.
;
_reflns_threshold_expression      'I > 2\s(I)'
_computing_cell_refinement
;
CrysAlisPro, Agilent Technologies,
Version 1.171.36.32 (release 02-08-2013 CrysAlis171 .NET)
(compiled Aug  2 2013,16:46:58)
;
_computing_data_collection
;
CrysAlisPro, Agilent Technologies,
Version 1.171.36.32 (release 02-08-2013 CrysAlis171 .NET)
(compiled Aug  2 2013,16:46:58)
;
_computing_data_reduction
;
CrysAlisPro, Agilent Technologies,
Version 1.171.36.32 (release 02-08-2013 CrysAlis171 .NET)
(compiled Aug  2 2013,16:46:58)
;
_computing_molecular_graphics
;
O. V. Dolomanov, L. J. Bourhis, R. J. Gildea, J. A. K. Howard and H. Puschmann,
OLEX2: a complete structure solution, refinement and analysis program.
J. Appl. Cryst. (2009). 42, 339-341.
;
_computing_publication_material
;
O. V. Dolomanov, L. J. Bourhis, R. J. Gildea, J. A. K. Howard and H. Puschmann,
OLEX2: a complete structure solution, refinement and analysis program.
J. Appl. Cryst. (2009). 42, 339-341.
;
_computing_structure_refinement
;
XL, G.M. Sheldrick, Acta Cryst.
(2008). A64, 112-122
;
_computing_structure_solution
'SUPERFLIP, J. Appl. Cryst. (2007) 40, 786-790'
_refine_diff_density_max          0.189
_refine_diff_density_min          -0.158
_refine_diff_density_rms          0.043
_refine_ls_abs_structure_details
;
 Flack x determined using 1054 quotients [(I+)-(I-)]/[(I+)+(I-)]
 (Parsons and Flack (2004), Acta Cryst. A60, s61).
;
_refine_ls_abs_structure_Flack    0.5(10)
_refine_ls_extinction_coef        0.027(3)
_refine_ls_extinction_expression  'Fc^*^=kFc[1+0.001xFc^2^\l^3^/sin(2\q)]^-1/4^'
_refine_ls_extinction_method      SHELXL
_refine_ls_goodness_of_fit_ref    1.033
_refine_ls_hydrogen_treatment     constr
_refine_ls_matrix_type            full
_refine_ls_number_parameters      219
_refine_ls_number_reflns          3141
_refine_ls_number_restraints      0
_refine_ls_R_factor_all           0.0460
_refine_ls_R_factor_gt            0.0369
_refine_ls_restrained_S_all       1.033
_refine_ls_shift/su_max           0.002
_refine_ls_shift/su_mean          0.000
_refine_ls_structure_factor_coef  Fsqd
_refine_ls_weighting_details
'w=1/[\s^2^(Fo^2^)+(0.0424P)^2^+0.0330P] where P=(Fo^2^+2Fc^2^)/3'
_refine_ls_weighting_scheme       calc
_refine_ls_wR_factor_gt           0.0809
_refine_ls_wR_factor_ref          0.0852
_refine_special_details
;
 ?
;
_olex2_refinement_description
;
1. Fixed Uiso
 At 1.2 times of:
  All C(H) groups, All C(H,H) groups
 At 1.5 times of:
  All C(H,H,H) groups
2.a Secondary CH2 refined with riding coordinates:
 C7(H7A,H7B), C8(H8A,H8B), C9(H9A,H9B)
2.b Aromatic/amide H refined with riding coordinates:
 C2(H2), C3(H3), C4(H4), C5(H5), C12(H12), C13(H13), C14(H14), C15(H15),
 C16(H16), C18(H18)
2.c Idealised Me refined as rotating group:
 C20(H20A,H20B,H20C)
;
_atom_sites_solution_hydrogens    geom
_atom_sites_solution_primary      iterative
_atom_sites_solution_secondary    ?
loop_
  _atom_site_label
  _atom_site_type_symbol
  _atom_site_fract_x
  _atom_site_fract_y
  _atom_site_fract_z
  _atom_site_U_iso_or_equiv
  _atom_site_adp_type
  _atom_site_occupancy
  _atom_site_site_symmetry_order
  _atom_site_calc_flag
  _atom_site_refinement_flags_posn
  _atom_site_refinement_flags_adp
  _atom_site_refinement_flags_occupancy
  _atom_site_disorder_assembly
  _atom_site_disorder_group
 C1 C 0.2751(3) 0.83612(17) 0.64728(12) 0.0231(5) Uani 1 1 d . . . . .
 C2 C 0.3311(3) 0.73484(17) 0.66670(13) 0.0249(5) Uani 1 1 d . . . . .
 H2 H 0.4085 0.7249 0.7113 0.030 Uiso 1 1 calc R U . . .
 C3 C 0.2730(3) 0.64837(19) 0.62055(13) 0.0308(5) Uani 1 1 d . . . . .
 H3 H 0.3091 0.5786 0.6341 0.037 Uiso 1 1 calc R U . . .
 C4 C 0.1626(3) 0.6636(2) 0.55476(15) 0.0372(6) Uani 1 1 d . . . . .
 H4 H 0.1198 0.6040 0.5247 0.045 Uiso 1 1 calc R U . . .
 C5 C 0.1146(3) 0.7648(2) 0.53270(14) 0.0340(6) Uani 1 1 d . . . . .
 H5 H 0.0425 0.7746 0.4855 0.041 Uiso 1 1 calc R U . . .
 C6 C 0.1694(3) 0.85255(19) 0.57811(12) 0.0268(5) Uani 1 1 d . . . . .
 C7 C 0.1332(3) 0.96525(19) 0.55239(15) 0.0335(6) Uani 1 1 d . . . . .
 H7A H 0.0543 0.9969 0.5930 0.040 Uiso 1 1 calc R U . . .
 H7B H 0.0882 0.9675 0.4928 0.040 Uiso 1 1 calc R U . . .
 C8 C 0.2906(3) 1.0265(2) 0.55610(15) 0.0383(6) Uani 1 1 d . . . . .
 H8A H 0.3695 0.9925 0.5168 0.046 Uiso 1 1 calc R U . . .
 H8B H 0.2731 1.1004 0.5358 0.046 Uiso 1 1 calc R U . . .
 C9 C 0.3564(3) 1.02827(17) 0.64785(15) 0.0333(6) Uani 1 1 d . . . . .
 H9A H 0.4733 1.0411 0.6455 0.040 Uiso 1 1 calc R U . . .
 H9B H 0.3069 1.0880 0.6802 0.040 Uiso 1 1 calc R U . . .
 C10 C 0.3432(3) 0.93168(19) 0.78268(14) 0.0272(5) Uani 1 1 d . . . . .
 C11 C 0.0042(3) 0.82011(18) 0.78391(13) 0.0236(5) Uani 1 1 d . . . . .
 C12 C -0.0808(3) 0.73822(18) 0.74610(14) 0.0294(5) Uani 1 1 d . . . . .
 H12 H -0.0483 0.6665 0.7546 0.035 Uiso 1 1 calc R U . . .
 C13 C -0.2131(3) 0.7611(2) 0.69588(15) 0.0354(6) Uani 1 1 d . . . . .
 H13 H -0.2723 0.7049 0.6699 0.043 Uiso 1 1 calc R U . . .
 C14 C -0.2599(3) 0.8652(2) 0.68324(15) 0.0356(6) Uani 1 1 d . . . . .
 H14 H -0.3506 0.8807 0.6481 0.043 Uiso 1 1 calc R U . . .
 C15 C -0.1752(3) 0.9471(2) 0.72165(14) 0.0332(6) Uani 1 1 d . . . . .
 H15 H -0.2072 1.0188 0.7127 0.040 Uiso 1 1 calc R U . . .
 C16 C -0.0430(3) 0.9245(2) 0.77338(14) 0.0284(5) Uani 1 1 d . . . . .
 H16 H 0.0142 0.9803 0.8012 0.034 Uiso 1 1 calc R U . . .
 C17 C 0.2885(3) 0.84139(17) 0.83798(13) 0.0252(5) Uani 1 1 d . . . . .
 C18 C 0.3736(3) 0.78945(18) 0.90122(13) 0.0282(5) Uani 1 1 d . . . . .
 H18 H 0.4805 0.8035 0.9190 0.034 Uiso 1 1 calc R U . . .
 C19 C 0.2706(3) 0.71148(19) 0.93420(13) 0.0282(5) Uani 1 1 d . . . . .
 C20 C 0.2989(3) 0.6343(2) 1.00677(15) 0.0404(6) Uani 1 1 d . . . . .
 H20A H 0.2876 0.6710 1.0627 0.061 Uiso 1 1 calc R U . . .
 H20B H 0.4072 0.6048 1.0019 0.061 Uiso 1 1 calc R U . . .
 H20C H 0.2204 0.5764 1.0032 0.061 Uiso 1 1 calc R U . . .
 N1 N 0.1405(2) 0.79504(14) 0.83577(11) 0.0251(4) Uani 1 1 d . . . . .
 N2 N 0.1289(2) 0.71421(15) 0.89484(11) 0.0277(5) Uani 1 1 d . . . . .
 N3 N 0.3258(2) 0.92780(14) 0.69518(11) 0.0244(4) Uani 1 1 d . . . . .
 O1 O 0.4038(2) 1.00940(14) 0.81844(10) 0.0410(5) Uani 1 1 d . . . . .

loop_
  _atom_site_aniso_label
  _atom_site_aniso_U_11
  _atom_site_aniso_U_22
  _atom_site_aniso_U_33
  _atom_site_aniso_U_23
  _atom_site_aniso_U_13
  _atom_site_aniso_U_12
 C1 0.0220(11) 0.0254(12) 0.0218(10) 0.0013(9) 0.0052(9) -0.0011(9)
 C2 0.0240(11) 0.0291(13) 0.0214(10) 0.0008(9) 0.0019(9) 0.0024(10)
 C3 0.0364(13) 0.0271(13) 0.0289(11) -0.0013(10) 0.0069(10) 0.0007(10)
 C4 0.0438(15) 0.0371(15) 0.0307(12) -0.0093(11) -0.0012(11) -0.0049(12)
 C5 0.0323(13) 0.0465(17) 0.0233(11) -0.0021(11) -0.0045(10) 0.0023(12)
 C6 0.0251(12) 0.0340(14) 0.0212(10) 0.0019(10) 0.0030(9) 0.0031(10)
 C7 0.0331(14) 0.0392(15) 0.0283(11) 0.0086(11) -0.0018(10) 0.0067(11)
 C8 0.0431(15) 0.0339(15) 0.0380(13) 0.0146(12) 0.0048(12) 0.0031(12)
 C9 0.0358(14) 0.0240(13) 0.0402(12) 0.0061(11) 0.0041(11) -0.0038(11)
 C10 0.0242(12) 0.0285(13) 0.0290(11) -0.0021(10) -0.0023(10) -0.0014(10)
 C11 0.0215(11) 0.0276(13) 0.0216(10) 0.0032(9) 0.0030(8) 0.0005(9)
 C12 0.0258(11) 0.0274(13) 0.0351(12) 0.0022(11) 0.0011(10) -0.0004(10)
 C13 0.0270(12) 0.0372(16) 0.0420(13) -0.0024(11) -0.0014(11) -0.0061(11)
 C14 0.0247(13) 0.0468(16) 0.0352(12) 0.0044(12) -0.0022(10) 0.0042(11)
 C15 0.0324(14) 0.0330(14) 0.0340(12) 0.0042(10) 0.0013(11) 0.0087(10)
 C16 0.0303(13) 0.0281(13) 0.0268(11) 0.0016(10) 0.0020(9) -0.0013(10)
 C17 0.0255(12) 0.0270(12) 0.0230(10) -0.0041(10) -0.0002(9) -0.0005(10)
 C18 0.0292(13) 0.0317(13) 0.0238(10) -0.0034(10) -0.0051(9) 0.0025(10)
 C19 0.0345(13) 0.0277(13) 0.0225(10) -0.0016(10) 0.0010(10) 0.0075(10)
 C20 0.0397(15) 0.0430(17) 0.0386(13) 0.0133(12) -0.0027(11) 0.0093(13)
 N1 0.0268(10) 0.0258(10) 0.0226(8) 0.0029(8) 0.0003(8) 0.0005(8)
 N2 0.0308(11) 0.0259(11) 0.0264(9) 0.0069(8) 0.0009(8) 0.0040(9)
 N3 0.0276(10) 0.0192(10) 0.0265(9) 0.0022(8) 0.0001(8) -0.0005(8)
 O1 0.0491(11) 0.0349(10) 0.0389(9) -0.0040(8) -0.0102(8) -0.0133(8)

_geom_special_details
;
 All esds (except the esd in the dihedral angle between two l.s. planes)
 are estimated using the full covariance matrix.  The cell esds are taken
 into account individually in the estimation of esds in distances, angles
 and torsion angles; correlations between esds in cell parameters are only
 used when they are defined by crystal symmetry.  An approximate (isotropic)
 treatment of cell esds is used for estimating esds involving l.s. planes.
;
loop_
  _geom_bond_atom_site_label_1
  _geom_bond_atom_site_label_2
  _geom_bond_distance
  _geom_bond_site_symmetry_2
  _geom_bond_publ_flag
 C1 C2 1.388(3) . ?
 C1 C6 1.397(3) . ?
 C1 N3 1.431(3) . ?
 C2 H2 0.9500 . ?
 C2 C3 1.385(3) . ?
 C3 H3 0.9500 . ?
 C3 C4 1.381(3) . ?
 C4 H4 0.9500 . ?
 C4 C5 1.376(4) . ?
 C5 H5 0.9500 . ?
 C5 C6 1.382(3) . ?
 C6 C7 1.500(3) . ?
 C7 H7A 0.9900 . ?
 C7 H7B 0.9900 . ?
 C7 C8 1.525(4) . ?
 C8 H8A 0.9900 . ?
 C8 H8B 0.9900 . ?
 C8 C9 1.513(3) . ?
 C9 H9A 0.9900 . ?
 C9 H9B 0.9900 . ?
 C9 N3 1.479(3) . ?
 C10 C17 1.489(3) . ?
 C10 N3 1.353(3) . ?
 C10 O1 1.229(3) . ?
 C11 C12 1.378(3) . ?
 C11 C16 1.378(3) . ?
 C11 N1 1.425(3) . ?
 C12 H12 0.9500 . ?
 C12 C13 1.378(3) . ?
 C13 H13 0.9500 . ?
 C13 C14 1.379(4) . ?
 C14 H14 0.9500 . ?
 C14 C15 1.380(3) . ?
 C15 H15 0.9500 . ?
 C15 C16 1.390(3) . ?
 C16 H16 0.9500 . ?
 C17 C18 1.369(3) . ?
 C17 N1 1.367(3) . ?
 C18 H18 0.9500 . ?
 C18 C19 1.399(3) . ?
 C19 C20 1.496(3) . ?
 C19 N2 1.329(3) . ?
 C20 H20A 0.9800 . ?
 C20 H20B 0.9800 . ?
 C20 H20C 0.9800 . ?
 N1 N2 1.365(2) . ?

loop_
  _geom_angle_atom_site_label_1
  _geom_angle_atom_site_label_2
  _geom_angle_atom_site_label_3
  _geom_angle
  _geom_angle_site_symmetry_1
  _geom_angle_site_symmetry_3
  _geom_angle_publ_flag
 C2 C1 C6 120.8(2) . . ?
 C2 C1 N3 121.84(19) . . ?
 C6 C1 N3 117.35(19) . . ?
 C1 C2 H2 120.3 . . ?
 C3 C2 C1 119.4(2) . . ?
 C3 C2 H2 120.3 . . ?
 C2 C3 H3 120.0 . . ?
 C4 C3 C2 120.0(2) . . ?
 C4 C3 H3 120.0 . . ?
 C3 C4 H4 119.9 . . ?
 C5 C4 C3 120.2(2) . . ?
 C5 C4 H4 119.9 . . ?
 C4 C5 H5 119.5 . . ?
 C4 C5 C6 121.1(2) . . ?
 C6 C5 H5 119.5 . . ?
 C1 C6 C7 117.9(2) . . ?
 C5 C6 C1 118.4(2) . . ?
 C5 C6 C7 123.5(2) . . ?
 C6 C7 H7A 110.3 . . ?
 C6 C7 H7B 110.3 . . ?
 C6 C7 C8 106.97(19) . . ?
 H7A C7 H7B 108.6 . . ?
 C8 C7 H7A 110.3 . . ?
 C8 C7 H7B 110.3 . . ?
 C7 C8 H8A 109.5 . . ?
 C7 C8 H8B 109.5 . . ?
 H8A C8 H8B 108.1 . . ?
 C9 C8 C7 110.83(19) . . ?
 C9 C8 H8A 109.5 . . ?
 C9 C8 H8B 109.5 . . ?
 C8 C9 H9A 109.1 . . ?
 C8 C9 H9B 109.1 . . ?
 H9A C9 H9B 107.8 . . ?
 N3 C9 C8 112.50(19) . . ?
 N3 C9 H9A 109.1 . . ?
 N3 C9 H9B 109.1 . . ?
 N3 C10 C17 120.4(2) . . ?
 O1 C10 C17 118.43(18) . . ?
 O1 C10 N3 121.1(2) . . ?
 C12 C11 N1 118.8(2) . . ?
 C16 C11 C12 120.9(2) . . ?
 C16 C11 N1 120.27(19) . . ?
 C11 C12 H12 120.2 . . ?
 C13 C12 C11 119.6(2) . . ?
 C13 C12 H12 120.2 . . ?
 C12 C13 H13 119.9 . . ?
 C12 C13 C14 120.3(2) . . ?
 C14 C13 H13 119.9 . . ?
 C13 C14 H14 120.0 . . ?
 C13 C14 C15 120.0(2) . . ?
 C15 C14 H14 120.0 . . ?
 C14 C15 H15 120.0 . . ?
 C14 C15 C16 120.0(2) . . ?
 C16 C15 H15 120.0 . . ?
 C11 C16 C15 119.2(2) . . ?
 C11 C16 H16 120.4 . . ?
 C15 C16 H16 120.4 . . ?
 C18 C17 C10 127.5(2) . . ?
 N1 C17 C10 125.99(19) . . ?
 N1 C17 C18 106.51(19) . . ?
 C17 C18 H18 127.1 . . ?
 C17 C18 C19 105.7(2) . . ?
 C19 C18 H18 127.1 . . ?
 C18 C19 C20 128.8(2) . . ?
 N2 C19 C18 111.39(19) . . ?
 N2 C19 C20 119.7(2) . . ?
 C19 C20 H20A 109.5 . . ?
 C19 C20 H20B 109.5 . . ?
 C19 C20 H20C 109.5 . . ?
 H20A C20 H20B 109.5 . . ?
 H20A C20 H20C 109.5 . . ?
 H20B C20 H20C 109.5 . . ?
 C17 N1 C11 129.98(18) . . ?
 N2 N1 C11 118.65(17) . . ?
 N2 N1 C17 111.37(17) . . ?
 C19 N2 N1 104.98(18) . . ?
 C1 N3 C9 119.01(16) . . ?
 C10 N3 C1 124.88(19) . . ?
 C10 N3 C9 116.06(19) . . ?

_shelx_estimated_absorpt_T_max    0.992
_shelx_estimated_absorpt_T_min    0.984
_shelx_space_group_comment
;
The symmetry employed for this shelxl refinement is uniquely defined
by the following loop, which should always be used as a source of
symmetry information in preference to the above space-group names.
They are only intended as comments.
;
_shelxl_version_number            2013-3
